# Supplementary material for: Ecological pleiotropy and indirect effects alter the potential for evolutionary rescue
Source: Evol Appl. 2018 Dec 26;12(3):636–54. doi: 10.1111/eva.12745 (PMC6383740; doi:10.1111/eva.12745)
Supplement: Supplementary file 1 [file EVA-12-636-s001.xlsx]

## Sheet: Sheet1
Source	Species	Mean	Standard deviation	CV	N	Condition 1	Condition 2
DeLong and Vasseur 2012	Colpidium striatum	50371.1	1818.47	0.0361016	51
DeLong and Vasseur 2012	Paramecium aurelia	85600.7	2962.24	0.0346054	41
DeLong et al 2014	Didinium nasutum	822598	252868	0.307402	22	Different days
DeLong et al 2014	Didinium nasutum	894072	252999	0.282974	16	Different days
DeLong et al 2014	Didinium nasutum	513823	120111	0.233761	17	Different days
DeLong et al 2014	Didinium nasutum	427270	97137.8	0.227345	18	Different days
DeLong et al 2014	Paramecium aurelia	324285	122280	0.377075	58	Different days	Grazed
DeLong et al 2014	Paramecium aurelia	358502	135697	0.378513	33	Different days	Grazed
DeLong et al 2014	Paramecium aurelia	249990	137189	0.548776	23	Different days	Grazed
DeLong et al 2014	Paramecium aurelia	322878	128096	0.396731	47	Different days	Control
DeLong et al 2014	Paramecium aurelia	399970	132084	0.330235	47	Different days	Control
DeLong et al 2014	Paramecium aurelia	407776	130972	0.321185	54	Different days	Control
DeLong et al 2014	Paramecium aurelia	419993	126386	0.300924	60	Different days	Control
DeLong 2012	Actinosphaerium	2.66174e+06	875198	0.328806	19	'Start'
DeLong 2012	Actinosphaerium	1.02751e+07	4.59663e+06	0.447357	221	'C'
DeLong 2012	Actinosphaerium	2.58875e+06	1.29949e+06	0.501977	452	'H'
DeLong 2012	Actinosphaerium	4.1353e+06	2.35831e+06	0.570288	327	'W'
Jiang and Morin 2005	Colpidium striatum	12522.4	2333.86	0.186374	10	0.280724	nutrient level
Jiang and Morin 2005	Colpidium striatum	16683.3	4458.43	0.26724	10	0.349984	nutrient level
Jiang and Morin 2005	Colpidium striatum	15100.9	4158.89	0.275407	10	0.420953	nutrient level
Jiang and Morin 2005	Colpidium striatum	19503.8	5212.2	0.26724	10	0.489284	nutrient level
Jiang and Morin 2005	Colpidium striatum	22145.6	2552.22	0.115247	10	0.560087	nutrient level
Jiang and Morin 2005	Colpidium striatum	30652.2	7192.47	0.234648	10	0.629795	nutrient level
Jiang and Morin 2005	Colpidium striatum	20836.6	6771.96	0.325004	10	0.699545	nutrient level
Luhring and DeLong 2017	Paramecium bursaria	263565	126590	0.480301	22	Acclimated at 10	Tested at 10
Luhring and DeLong 2017	Paramecium bursaria	219593	78794.8	0.358822	24	Acclimated at 10	Tested at 19
Luhring and DeLong 2017	Paramecium bursaria	250975	89355.2	0.356032	22	Acclimated at 10	Tested at 21
Luhring and DeLong 2017	Paramecium bursaria	276553	78025	0.282134	24	Acclimated at 10	Tested at 23
Luhring and DeLong 2017	Paramecium bursaria	405054	129671	0.320133	23	Acclimated at 10	Tested at 25
Luhring and DeLong 2017	Paramecium bursaria	174304	66645.3	0.38235	24	Acclimated at 10	Tested at 28
Luhring and DeLong 2017	Paramecium bursaria	357963	99329.1	0.277484	21	Acclimated at 10	Tested at 30
Luhring and DeLong 2017	Paramecium bursaria	336292	103309	0.307202	23	Acclimated at 10	Tested at 32
Luhring and DeLong 2017	Paramecium bursaria	167330	72467	0.433078	12	Acclimated at 10	Tested at 35
Luhring and DeLong 2017	Paramecium bursaria	298963	95149.2	0.318264	16	Acclimated at 19	Tested at 10
Luhring and DeLong 2017	Paramecium bursaria	494711	201240	0.406783	23	Acclimated at 19	Tested at 19
Luhring and DeLong 2017	Paramecium bursaria	264414	104393	0.394808	24	Acclimated at 19	Tested at 21
Luhring and DeLong 2017	Paramecium bursaria	303452	82181.8	0.270823	18	Acclimated at 19	Tested at 23
Luhring and DeLong 2017	Paramecium bursaria	294042	87191.1	0.296526	24	Acclimated at 19	Tested at 25
Luhring and DeLong 2017	Paramecium bursaria	351027	118534	0.337679	23	Acclimated at 19	Tested at 28
Luhring and DeLong 2017	Paramecium bursaria	328136	108580	0.3309	24	Acclimated at 19	Tested at 30
Luhring and DeLong 2017	Paramecium bursaria	337737	84268.5	0.249509	18	Acclimated at 19	Tested at 32
Luhring and DeLong 2017	Paramecium bursaria	1.09188e+06	439173	0.402217	12	Acclimated at 19	Tested at 35
Luhring and DeLong 2017	Paramecium bursaria	294765	101081	0.342923	16	Acclimated at 23	Tested at 10
Luhring and DeLong 2017	Paramecium bursaria	409679	140401	0.342711	22	Acclimated at 23	Tested at 19
Luhring and DeLong 2017	Paramecium bursaria	287072	119087	0.414835	23	Acclimated at 23	Tested at 21
Luhring and DeLong 2017	Paramecium bursaria	195176	139901	0.716794	19	Acclimated at 23	Tested at 23
Luhring and DeLong 2017	Paramecium bursaria	297983	85037.5	0.285377	24	Acclimated at 23	Tested at 25
Luhring and DeLong 2017	Paramecium bursaria	441427	133206	0.301764	23	Acclimated at 23	Tested at 28
Luhring and DeLong 2017	Paramecium bursaria	299626	60847	0.203076	24	Acclimated at 23	Tested at 30
Luhring and DeLong 2017	Paramecium bursaria	421663	194266	0.460713	12	Acclimated at 23	Tested at 32
Luhring and DeLong 2017	Paramecium bursaria	1.01959e+06	355302	0.348477	21	Acclimated at 23	Tested at 35
Luhring and DeLong 2017	Paramecium bursaria	285737	109977	0.384887	16	Acclimated at 28	Tested at 10
Luhring and DeLong 2017	Paramecium bursaria	284241	86042.3	0.302709	24	Acclimated at 28	Tested at 19
Luhring and DeLong 2017	Paramecium bursaria	452964	154903	0.341976	21	Acclimated at 28	Tested at 21
Luhring and DeLong 2017	Paramecium bursaria	348849	88997.3	0.255117	24	Acclimated at 28	Tested at 23
Luhring and DeLong 2017	Paramecium bursaria	228173	85291.6	0.373802	24	Acclimated at 28	Tested at 25
Luhring and DeLong 2017	Paramecium bursaria	131646	51727.1	0.392924	20	Acclimated at 28	Tested at 28
Luhring and DeLong 2017	Paramecium bursaria	320667	121165	0.377851	23	Acclimated at 28	Tested at 30
Luhring and DeLong 2017	Paramecium bursaria	229131	100026	0.436547	20	Acclimated at 28	Tested at 32
Luhring and DeLong 2017	Paramecium bursaria	470635	245678	0.522014	19	Acclimated at 28	Tested at 35
